# Supplementary material for: Enterococci Isolated from One-Day-Old Chickens and Their Phenotypic Susceptibility to Antimicrobials in the Czech Republic
Source: Antibiotics (Basel). 2023 Sep 27;12(10):1487. doi: 10.3390/antibiotics12101487 (PMC10603836; doi:10.3390/antibiotics12101487)
Supplement: Supplementary file 1 [file antibiotics-12-01487-s001.zip]

Archive with 1 entries (1 files):
- antibiotics-2607577-supplementary.xlsx
