# Supplementary material for: Enterococci Isolated from One-Day-Old Chickens and Their Phenotypic Susceptibility to Antimicrobials in the Czech Republic
Source: Antibiotics (Basel). 2023 Sep 27;12(10):1487. doi: 10.3390/antibiotics12101487 (PMC10603836; doi:10.3390/antibiotics12101487)
Supplement: Supplementary file 1 [file antibiotics-12-01487-s001.zip › antibiotics-2607577-supplementary.xlsx]

## Sheet: Statistics
Supplementary file S1 - Statistical analysis
Statistical analysis was performed using Unistat version 6.0.07 (Unistat Ltd. London, England).
The frequency of sensitive and resistant bacteria strains in four different Enterococcus spp. within individual antibiotics was compared using the chi-square test using the contingency table method, if criteria for chi-square test were not met, Fischer's exact test was used. Statistical significance is set at p=0.05.
1. Comparison of the frequencies of susceptible and resistant isolates between different species of enterococci for different antibiotics
Statistically significant is only a result with probability value less than 0.05 (p<0.05)-statistically significant difference, (p<0.01)-statistically highly significant difference, such result is marked in red
PNC:											p=							p=							p=
	susceptible	resistant	p=	susceptible	resistant				susceptible	resistant		susceptible	resistant			susceptible	resistant		susceptible	resistant			susceptible	resistant		susceptible	resistant
E. faecalis	99	9	0.0498255	0.916667	0.0833333	108		E. faecalis	99	9	0.0255393	0.916667	0.0833333		E. faecium	6	0	0.0833333	1	0		E. gallinarum	9	1	0.108392	0.9	0.1
E. faecium	6	0	p<0.05	1	0	6		E.hirae	1	2	p<0.05	0.333333	0.666667		E.hirae	1	2	p>0.05	0.333333	0.666667		E.hirae	1	2	p>0.05	0.333333	0.666667
E. gallinarum	9	1		0.9	0.1	10
E.hirae	1	2		0.333333	0.666667	3			Subsequent analysis showed that E. faecalis has statistically significantly more susceptible isolates than E. hirae, and other statistically significant results can be interpreted in the same way. Other statistically significant results can be interpreted in the same way.
AMP:
	susceptible	resistant		susceptible	resistant						p=							p=							p=
E. faecalis	99	9	0.0498255	0.916667	0.0833333	108			susceptible	resistant		susceptible	resistant			susceptible	resistant		susceptible	resistant			susceptible	resistant		susceptible	resistant
E. faecium	6	0	p<0.05	1	0	6		E. faecalis	99	9	0.0255393	0.916667	0.0833333		E. faecium	6	0	0.0833333	1	0		E. gallinarum	9	1	0.108392	0.9	0.1
E. gallinarum	9	1		0.9	0.1	10		E.hirae	1	2	p<0.05	0.333333	0.666667		E.hirae	1	2	p>0.05	0.333333	0.666667		E.hirae	1	2	p>0.05	0.333333	0.666667
E.hirae	1	2		0.333333	0.666667	3
AMC:
	susceptible	resistant		susceptible	resistant						p=							p=							p=
E. faecalis	103	5	0.0143117	0.953704	0.0462963	108			susceptible	resistant		susceptible	resistant			susceptible	resistant		susceptible	resistant			susceptible	resistant		susceptible	resistant
E. faecium	6	0	p<0.05	1	0	6		E. faecalis	103	5	0.0100038	0.953704	0.0462963		E. faecium	6	0	0.0833333	1	0		E. gallinarum	9	1	0.108392	0.9	0.1
E. gallinarum	9	1		0.9	0.1	10		E.hirae	1	2	p<0.05	0.333333	0.666667		E.hirae	1	2	p>0.05	0.333333	0.666667		E.hirae	1	2	p>0.05	0.333333	0.666667
E.hirae	1	2		0.333333	0.666667	3
ERY:
	susceptible	resistant		susceptible	resistant						p=							p=							p=
E. faecalis	29	79	0.134323	0.268519	0.731481	108			susceptible	resistant		susceptible	resistant			susceptible	resistant		susceptible	resistant			susceptible	resistant		susceptible	resistant
E. faecium	2	4	p>0.05	0.333333	0.666667	6		E. faecalis	51	57	0.0166634	0.472222	0.527778		E. faecium	5	1	0.047619	0.833333	0.166667		E. gallinarum	9	1	0.013986	0.9	0.1
E. gallinarum	6	4		0.6	0.4	10		E. gallinarum	9	1	p<0.05	0.9	0.1		E.hirae	0	3	p<0.05	0	1		E.hirae	0	3	p<0.05	0	1
E.hirae	1	2		0.333333	0.666667	3
ENR:
	susceptible	resistant		susceptible	resistant						p=							p=
E. faecalis	51	57	0.00301162	0.472222	0.527778	108			susceptible	resistant		susceptible	resistant			susceptible	resistant		susceptible	resistant
E. faecium	5	1	p<0.01	0.833333	0.166667	6		E. faecalis	99	9	0.0255393	0.916667	0.0833333		E. faecium	6	0	0.0833333	1	0
E. gallinarum	9	1		0.9	0.1	10		E.hirae	1	2	p<0.05	0.333333	0.666667		E.hirae	1	2	p>0.05	0.333333	0.666667
E.hirae	0	3		0	1	3
FFC:
	susceptible	resistant		susceptible	resistant
E. faecalis	99	9	0.0207514	0.916667	0.0833333	108
E. faecium	6	0	p<0.05	1	0	6
E. gallinarum	8	2		0.8	0.2	10
E.hirae	1	2		0.333333	0.666667	3
TTC:
	susceptible	resistant		susceptible	resistant
E. faecalis	43	65	0.848346	0.398148	0.601852	108
E. faecium	3	3	p>0.05	0.5	0.5	6
E. gallinarum	5	5		0.5	0.5	10
E.hirae	1	2		0.333333	0.666667	3
COT:
	susceptible	resistant		susceptible	resistant
E. faecalis	93	15	0.10779	0.861111	0.138889	108
E. faecium	6	0	p>0.05	1	0	6
E. gallinarum	9	1		0.9	0.1	10
E.hirae	1	2		0.333333	0.666667	3
2. Comparison of frequencies of susceptible and resistant isolates between antibiotics for individual enterococci
E. faecalis:	susceptible	resistant	p=	susceptible	resistant						p=							p=							p=
PNC:	99	9	7.076e-60	0.916667	0.0833333	108		E. faecalis:	susceptible	resistant		susceptible	resistant		E. faecalis:	susceptible	resistant		susceptible	resistant		E. faecalis:	susceptible	resistant		susceptible	resistant
AMP:	99	9	p<0.01	0.916667	0.0833333	108		PNC:	99	9	1.23611e-21	0.916667	0.0833333		PNC:	99	9	3.85603e-12	0.916667	0.0833333		PNC:	99	9	3.13265e-15	0.916667	0.0833333
AMC:	103	5		0.953704	0.0462963	108		ERY:	29	79	p<0.01	0.268519	0.731481		ENR:	51	57	p<0.01	0.472222	0.527778		TTC:	43	65	p<0.01	0.398148	0.601852
ERY:	29	79		0.268519	0.731481	108
ENR:	51	57		0.472222	0.527778	108
FFC:	99	9		0.916667	0.0833333	108					Subsequent analysis showed a statistically highly significant higher frequency of penicillin-susceptible E. faecalis isolates compared to erythromycin
TTC:	43	65		0.398148	0.601852	108
COT:	93	15		0.861111	0.138889	108					p=							p=							p=
								E. faecalis:	susceptible	resistant		susceptible	resistant		E. faecalis:	susceptible	resistant		susceptible	resistant		E. faecalis:	susceptible	resistant		susceptible	resistant
E. faecium:	susceptible	resistant		susceptible	resistant			AMP:	99	9	1.23611e-21	0.916667	0.0833333		AMP:	99	9	3.85603e-12	0.916667	0.0833333		AMP:	99	9	3.13265e-15	0.916667	0.0833333
PNC:	6	0	0.003098	1	0	6		ERY:	29	79	p<0.01	0.268519	0.731481		ENR:	51	57	p<0.01	0.472222	0.527778		TTC:	43	65	p<0.01	0.398148	0.601852
AMP:	6	0	p<0.01	1	0	6
AMC:	6	0		1	0	6					p=							p=							p=
ERY:	2	4		0.333333	0.666667	6		E. faecalis:	susceptible	resistant		susceptible	resistant		E. faecalis:	susceptible	resistant		susceptible	resistant		E. faecalis:	susceptible	resistant		susceptible	resistant
ENR:	5	1		0.833333	0.166667	6		FFC:	99	9	1.23611e-21	0.916667	0.0833333		FFC:	99	9	3.85603e-12	0.916667	0.0833333		FFC:	99	9	3.13265e-15	0.916667	0.0833333
FFC:	6	0		1	0	6		ERY:	29	79	p<0.01	0.268519	0.731481		ENR:	51	57	p<0.01	0.472222	0.527778		TTC:	43	65	p<0.01	0.398148	0.601852
TTC:	3	3		0.5	0.5	6
COT:	6	0		1	0	6					p=							p=							p=
								E. faecalis:	susceptible	resistant		susceptible	resistant		E. faecalis:	susceptible	resistant		susceptible	resistant		E. faecalis:	susceptible	resistant		susceptible	resistant
E. gallinarum:	susceptible	resistant		susceptible	resistant			AMC:	103	5	1.40522e-27	0.953704	0.0462963		AMC:	103	5	4.75767e-16	0.953704	0.0462963		AMC:	103	5	8.59165e-20	0.953704	0.0462963
PNC:	9	1	0.198283	0.9	0.1	10		ERY:	29	79	p<0.01	0.268519	0.731481		ENR:	51	57	p<0.01	0.472222	0.527778		TTC:	43	65	p<0.01	0.398148	0.601852
AMP:	9	1	p>0.05	0.9	0.1	10
AMC:	9	1		0.9	0.1	10					p=							p=							p=
ERY:	6	4		0.6	0.4	10		E. faecalis:	susceptible	resistant		susceptible	resistant		E. faecalis:	susceptible	resistant		susceptible	resistant		E. faecalis:	susceptible	resistant		susceptible	resistant
ENR:	9	1		0.9	0.1	10		COT:	93	15	5.32585e-18	0.861111	0.138889		COT:	93	15	3.26197e-09	0.861111	0.138889		COT:	93	15	5.05146e-12	0.861111	0.138889
FFC:	8	2		0.8	0.2	10		ERY:	29	79	p<0.01	0.268519	0.731481		ENR:	51	57	p<0.01	0.472222	0.527778		TTC:	43	65	p<0.01	0.398148	0.601852
TTC:	5	5		0.5	0.5	10
COT:	9	1		0.9	0.1	10					p=							p=
								E. faecalis:	susceptible	resistant		susceptible	resistant		E. faecalis:	susceptible	resistant		susceptible	resistant
E.hirae:	susceptible	resistant		susceptible	resistant			ERY:	29	79	0.00308729	0.268519	0.731481		ERY:	29	79	0.060602	0.268519	0.731481
PNC:	1	2	1	0.333333	0.666667	3		ENR:	51	57	p<0.01	0.472222	0.527778		TTC:	43	65	p>0.05	0.398148	0.601852
AMP:	1	2	p>0.05	0.333333	0.666667	3
AMC:	1	2		0.333333	0.666667	3					p=							p=
ERY:	1	2		0.333333	0.666667	3		E. faecium:	susceptible	resistant		susceptible	resistant		E. faecium:	susceptible	resistant		susceptible	resistant
ENR:	0	3		0	1	3		PNC:	6	0	0.0606061	1	0		PNC:	6	0	0.181818	1	0
FFC:	1	2		0.333333	0.666667	3		ERY:	2	4	p>0.05	0.333333	0.666667		TTC:	3	3	p>0.05	0.5	0.5
TTC:	1	2		0.333333	0.666667	3
COT:	1	2		0.333333	0.666667	3					p=							p=
								E. faecium:	susceptible	resistant		susceptible	resistant		E. faecium:	susceptible	resistant		susceptible	resistant
								AMP:	6	0	0.0606061	1	0		AMP:	6	0	0.181818	1	0
								ERY:	2	4	p>0.05	0.333333	0.666667		TTC:	3	3	p>0.05	0.5	0.5
											p=							p=
								E. faecium:	susceptible	resistant		susceptible	resistant		E. faecium:	susceptible	resistant		susceptible	resistant
								AMC:	6	0	0.0606061	1	0		AMC:	6	0	0.181818	1	0
								ERY:	2	4	p>0.05	0.333333	0.666667		TTC:	3	3	p>0.05	0.5	0.5
											p=							p=
								E. faecium:	susceptible	resistant		susceptible	resistant		E. faecium:	susceptible	resistant		susceptible	resistant
								FFC:	6	0	0.0606061	1	0		FFC:	6	0	0.181818	1	0
								ERY:	2	4	p>0.05	0.333333	0.666667		TTC:	3	3	p>0.05	0.5	0.5
											p=							p=
								E. faecium:	susceptible	resistant		susceptible	resistant		E. faecium:	susceptible	resistant		susceptible	resistant
								COT:	6	0	0.0606061	1	0		COT:	6	0	0.181818	1	0
								ERY:	2	4	p>0.05	0.333333	0.666667		TTC:	3	3	p>0.05	0.5	0.5
